# Supplementary material for: Functional Characterization of the M36 Metalloprotease FgFly1 in Fusarium graminearum
Source: J Fungi (Basel). 2022 Jul 12;8(7):726. doi: 10.3390/jof8070726 (PMC9316299; doi:10.3390/jof8070726)
Supplement: Supplementary file 1 [file jof-08-00726-s001.zip]

Archive with 1 entries (1 files):
- jof-1795972-supplementary.pdf
